# Supplementary material for: Integrative Evaluation of Kigelia africana Fruit Extract: Broad-Spectrum Anticancer Activity, Synergism with Cisplatin and Mechanistic Insights in Colorectal Carcinoma
Source: Molecules. 2025 Dec 26;31(1):107. doi: 10.3390/molecules31010107 (PMC12786661; doi:10.3390/molecules31010107)
Supplement: Supplementary file 1 [file molecules-31-00107-s001.zip]

Archive with 1 entries (1 files):
- molecules-4039037-supplementary.pdf
